# Supplementary material for: Octet lattice-based plate for elastic wave control
Source: Sci Rep. 2022 Jan 20;12:1088. doi: 10.1038/s41598-022-04900-0 (PMC8776834; doi:10.1038/s41598-022-04900-0)
Supplement: Supplementary file 1 — Supplementary Information 1. [file 41598_2022_4900_MOESM1_ESM.zip]

Archive with 30 entries (29 files):
- Supplementary_Material/
- Supplementary_Material/Video_Fig5a_MetabarrierGraded_Filt1800_2500Hz.mp4
- Supplementary_Material/.DS_Store
- Supplementary_Material/Supplementary_Material.pdf
- __MACOSX/Supplementary_Material/._Supplementary_Material.pdf
- Supplementary_Material/._Supplementary_Material.pdf
- Supplementary_Material/._Video_Fig7b_LensMaxwell.mp4
- Supplementary_Material/Video_FigSM3b_mode1.mp4
- Supplementary_Material/._Video_Fig7a_LensLuneburg.mp4
- Supplementary_Material/._Video_FigSM3d_mode46.mp4
- Supplementary_Material/Video_Fig7b_LensMaxwell.mp4
- __MACOSX/Supplementary_Material/._Video_Fig7b_LensMaxwell.mp4
- Supplementary_Material/Video_Fig5a_MetabarrierGraded_Filt1200_1500Hz.mp4
- Supplementary_Material/Video_Fig7a_LensLuneburg.mp4
- __MACOSX/Supplementary_Material/._Video_Fig7a_LensLuneburg.mp4
- Supplementary_Material/._Video_FigSM3c_mode17.mp4
- Supplementary_Material/Video_FigSM3b_mode2.mp4
- __MACOSX/Supplementary_Material/._Video_FigSM3b_mode2.mp4
- Supplementary_Material/._Video_FigSM3c_mode20.mp4
- Supplementary_Material/Video_FigSM3d_mode44.mp4
- __MACOSX/Supplementary_Material/._Video_FigSM3d_mode44.mp4
- Supplementary_Material/Video_FigSM3c_mode20.mp4
- __MACOSX/Supplementary_Material/._Video_FigSM3c_mode20.mp4
- Supplementary_Material/Video_FigSM3d_mode46.mp4
- __MACOSX/Supplementary_Material/._Video_FigSM3d_mode46.mp4
- Supplementary_Material/._Video_FigSM3b_mode2.mp4
- Supplementary_Material/Video_Fig4_MetabarrierConstant.mp4
- Supplementary_Material/Video_FigSM3c_mode17.mp4
- __MACOSX/Supplementary_Material/._Video_FigSM3c_mode17.mp4
- Supplementary_Material/._Video_FigSM3d_mode44.mp4
